# Supplementary material for: Rapid Forensic DNA Profiling via Real-Time Recombinase Polymerase Amplification of InDel Markers
Source: Biosensors (Basel). 2026 Feb 6;16(2):106. doi: 10.3390/bios16020106 (PMC12938080; doi:10.3390/bios16020106)
Supplement: Supplementary file 1 [file biosensors-16-00106-s001.zip]

Archive with 1 entries (1 files):
- biosensors-4114732-supplementary.pdf
